# Supplementary material for: Effects of New Btk-Based Formulations BLB1 and Lip on Aquatic Non-Target Organisms
Source: Biology (Basel). 2024 Oct 14;13(10):824. doi: 10.3390/biology13100824 (PMC11505242; doi:10.3390/biology13100824)
Supplement: Supplementary file 1 [file biology-13-00824-s001.zip]

Archive with 1 entries (1 files):
- biology-3134317-supplementary.pdf
